# Supplementary material for: Good syndrome and other causes of cytomegalovirus retinitis in HIV-negative patients—case report and comprehensive review of the literature
Source: J Ophthalmic Inflamm Infect. 2016 Jan 25;6:3. doi: 10.1186/s12348-016-0070-7 (PMC4726639; doi:10.1186/s12348-016-0070-7)
Supplement: Additional file 1: Table S1. — Summary of reported cases of cytomegalovirus (CMV) retinitis in immunocompetent HIV-negative patients. (DOC 497 kb) [file 12348_2016_70_MOESM1_ESM.doc]

12348_2016_70_MOESM1_ESM.doc	<==	Additional file 1.doc
